# Supplementary material for: Functional stasis and changing habitat preferences among mammalian communities from the PETM of the Bighorn Basin, Wyoming
Source: Camb Prism Extinct. 2024 Dec 5;2:e20. doi: 10.1017/ext.2024.25 (PMC11895753; doi:10.1017/ext.2024.25)
Supplement: Whittingham et al. supplementary material [file S2755095824000251sup001.zip]

Archive with 7 entries (6 files):
- S2755095824000251sup001/
- S2755095824000251sup001/fig1.jpg
- S2755095824000251sup001/Fig2.jpg
- S2755095824000251sup001/fig3.jpg
- S2755095824000251sup001/fig4.jpg
- S2755095824000251sup001/fig5.jpg
- S2755095824000251sup001/Thumbs.db
